# Supplementary material for: The conformational plasticity of the selectivity filter methionines controls the in-cell Cu(I) uptake through the CTR1 transporter
Source: QRB Discov. 2022 Apr 21;3:e3. doi: 10.1017/qrd.2022.2 (PMC10392627; doi:10.1017/qrd.2022.2)
Supplement: Supplementary file 1 [file qrdsup.zip]

Archive with 3 entries (3 files):
- S2633289222000023sup001.mp4
- S2633289222000023sup002.mp4
- S2633289222000023sup003.pdf
